# Supplementary material for: Lung Cancer Risk in Men and Compliance with the 2018 WCRF/AICR Cancer Prevention Recommendations
Source: Nutrients. 2022 Oct 14;14(20):4295. doi: 10.3390/nu14204295 (PMC9607029; doi:10.3390/nu14204295)
Supplement: Supplementary file 1 [file nutrients-14-04295-s001.zip]

Archive with 1 entries (1 files):
- nutrients-1923785-supplementary.pdf
